# Supplementary material for: 1.2 million kids and counting—Mobile science laboratories drive student interest in STEM
Source: PLoS Biol. 2017 May 16;15(5):e2001692. doi: 10.1371/journal.pbio.2001692 (PMC5433680; doi:10.1371/journal.pbio.2001692)
Supplement: S1 Data — (XLSX) [file pbio.2001692.s001.xlsx]

## Sheet: Sheet1
		LOCATION		PARTICIPANTS			TYPES OF PROGRAMS OFFERED				CONTENT AREAS ADDRESSED
	Name and Affiliation of MLC Member Programs That Provided Survey Data	City	State/Country	STUDENTS	TEACHERS	COMMUNITY EVENTS/FESTIVALS	Mobile Lab	On Site Facility	Equipment Loan Program	Teacher Professional Development	Biology (including genetics, molecular biology and biotechnology)	Physics	Math	Health	Engineering	Other (describe)
1	Salk Institute	San Diego County	CA	37000	50	15000	YES	NO	YES	YES	YES	NO	NO	NO	NO	NONE
2	Oakley STEMmobile, Tennessee Tech University	Cookeville	TN	12000	80	1000	YES	YES	YES	YES	NO	YES	YES	YES	YES	Energy Focused
3	The Physics Factory / Arizona Math Road Show, University of Arizona	Tucson	AZ	50000	1000	100	YES	YES	NO	YES	NO	YES	YES	NO	NO	NONE
4	Greenwood Genetics Center	Greenwood	SC	25980	800	786	YES	YES	NO	YES	YES	YES	YES	YES	NO	Bioinformatics
5	STEM Mobile Innovation Center (SMIC), RCCD- Moreno Valley College	Moreno Valley	CA	20865	72	2474	YES	NO	NO	YES	YES	YES	NO	NO	YES	Simulation/ Gaming Technology
6	Georgia Tech Research Institute Laser Project	Atlanta	GA	14069	106	25085	NO	NO	NO	YES	NO	YES	NO	NO	YES	NONE
7	Institute for Advanced Learning and Research	Danville	VA	37869	1343	8461	YES	NO DATA	NO DATA	YES	YES	YES	YES	NO	YES	Computer Support Classes
8	Discover Genomics! Education Program, J.Craig Venter Institute	Rockville/San Diego	MD/CA	23520	243	0	YES	YES	YES	YES	YES	NO	NO	NO	NO	NONE
9	T&E Express, St Cloud State University	Saint Paul	MN	15000	180	0	NO	NO	YES	YES	NO	NO	NO	NO	YES	NONE
10	The Bio-Bus Program: A Mobile Instructional Laboratory, Georgia State University	Atlanta	GA	233074	291	0	YES	YES	YES	YES	YES	YES	YES	YES	NO	NONE
11	Science Express, St. Cloud State University	Saint Cloud	MN	110000	175	5000	YES	NO	YES	NO	YES	YES	YES	YES	YES	NONE
12	BioBus & BioBase, Cell Motion Laboratories, Incorporated	New York	NY	100108	906	58081	YES	YES	NO	YES	YES	YES	NO	YES	YES	ECOLOGY
13	Ag In Motion, National Ag Science Center	Modesto	CA	61101	150	0	YES	NO	YES	YES	YES	YES	NO	NO	YES	AGRICULTURE
14	MoLab, Mobile Science Laboratory, Inc	Tallahassee	FL	4215	20	13400	YES	NO	NO	YES	YES	YES	YES	YES	YES	Environmental Science, Chemistry
15	CityLab MobileLab, Boston University	Boston	MA	120000	2000	10000	YES	YES	NO	YES	YES	NO	NO	NO	NO	NONE
16	Rutgers Science Explorer, Rutgers University	Piscataway	NJ	38492	0	53	YES	YES	NO	NO	YES	YES	YES	YES	YES	Geology, Earth Sciences
17	I am A Scientist, Chaminade University of Honolulu	Honolulu	HI	7394	236	1208	NO	YES	NO	YES	YES	NO	YES	YES	YES	Hawaiian Studies, Forensic Science
18	Towson University Center for STEM Excellence	Baltimore	MD	136679	6400	0	NO	YES	YES	YES	YES	NO	NO	NO	YES	Environmental Science, Chemisty
19	Seattle Children's Science Adventure Lab, Seattle Children's Hospital	Seattle	WA	46351	764	0	YES	YES	NO	NO	YES	NO	YES	YES	NO	NONE
20	Michigan Tech Mobile Lab	Houghton	MI	550	30	2000	YES	YES	NO	YES	NO	YES	YES	NO	YES	NONE
21	LeMoyne-Owen College Science on Wheels	Memphis	TN	9	1	142	YES	NO	NO	NO DATA	YES	NO	NO	YES	NO	Chemistry
22	MdBioLab, MdBio Foundation	Rockville	MD	133353	1623	7200	YES	NO	NO	YES	YES	NO	NO	NO	NO	Environmental Science, Chemistry, Forensics
23	The School District of Osceola County, FL	St. Cloud	FL	0	NO DATA	NO DATA	YES	NO DATA	NO DATA	NO DATA	NO DATA	NO DATA	NO DATA	NO DATA	NO DATA	NO DATA
24	Mobile Environmental Learning Laboratory - Observatory, Pikes Peak Observatory, Inc.	Colorado Springs	CO	0	NO DATA	NO DATA	YES	NO	NO	NO DATA	NO	NO	NO	NO	NO	Astrophysics, Atmospheric Science (weather, climate)
25	EASTCONN	Hampton	CT	NO DATA	NO DATA	NO DATA	NO DATA	NO DATA	NO DATA	NO DATA	NO DATA	NO DATA	NO DATA	NO DATA	NO DATA	NO DATA
26	Delta College STEM Explorer, Delta Foundation	University Center	MI	0	0	0	NO DATA	NO DATA	NO DATA	NO DATA	NO DATA	NO DATA	NO DATA	NO DATA	NO DATA	NO DATA
27	ScienceXpress	Brisbane	Australia	NO DATA	NO DATA	NO DATA	NO DATA	NO DATA	NO DATA	NO DATA	NO DATA	NO DATA	NO DATA	NO DATA	NO DATA	NO DATA
	TOTALS			1227629	16470	149990
